# Supplementary material for: Integrative analysis of miRNA and mRNA sequencing data reveals potential regulatory mechanisms of ACE2 and TMPRSS2
Source: PLoS One. 2020 Jul 29;15(7):e0235987. doi: 10.1371/journal.pone.0235987 (PMC7390267; doi:10.1371/journal.pone.0235987)
Supplement: S1 Table — (XLSX) [file pone.0235987.s001.xlsx]

## Sheet: ACE2
Organ	Minimum	Q1	Q2	Q3	Maximum	Mean	Standard deviation
Colon	17.8543	17.9112	18.1933	18.7444	22.7534	18.7978	1.54109
Kidney	12.287	15.4348	17.9431	19.3659	20.7026	17.3318	2.3583
Stomach	10.7025	14.552	15.6397	18.5524	23.6316	16.47	3.46916
Liver	12.9198	14.438	15.3426	16.1154	17.5227	15.3364	1.19033
Lung	12.2981	13.6726	14.1601	14.5249	15.801	14.1413	0.688118
Thyroid	12.8027	13.4613	14.0131	14.3084	15.0417	13.9193	0.591269
Esophagus	12.0251	12.4722	13.2557	14.897	16.6383	13.7565	1.50745
Bladder	11.1968	12.1385	13.2457	13.8101	17.2468	13.5157	1.6666
Breast	9.22115	12.7019	13.0639	13.5023	16.5896	13.0903	0.840631
Uterine corpus	10.7513	12.1918	12.8282	13.3074	16.5811	12.7742	1.19938
Prostate	10.2177	11.6412	12.6173	13.4116	20.9074	12.7653	1.78987

## Sheet: TMPRSS2
Organ	Minimum	Q1	Q2	Q3	Maximum	Mean	Standard deviation
Prostate	17.4909	20.67	21.7924	22.598	23.28	21.4475	1.53704
Colon	20.3358	20.7004	20.901	21.174	21.6931	20.9622	0.431151
Esophagus	12.7815	18.7351	19.9652	20.7787	21.1865	19.1704	2.33738
Stomach	10.0877	17.6614	19.4623	20.3266	20.8913	18.1723	3.17744
Lung	17.9101	18.9497	19.284	19.7039	20.9124	19.2907	0.594295
Kidney	9.94911	18.4409	18.8331	19.224	20.2263	18.7501	1.01943
Liver	16.9964	18.0532	18.4132	19.111	20.7459	18.5981	0.854653
Bladder	7.07798	12.2867	17.1991	18.0034	19.3416	15.165	4.41064
Breast	0	16.2475	17.065	17.6499	19.1512	15.7425	4.38737
Thyroid	13.6414	16.0108	16.4916	16.8758	17.6983	16.349	0.77926
Uterine corpus	7.33196	11.3918	12.9958	15.7001	17.0858	13.1905	2.8628
