# Supplementary material for: Integrative analysis of miRNA and mRNA sequencing data reveals potential regulatory mechanisms of ACE2 and TMPRSS2
Source: PLoS One. 2020 Jul 29;15(7):e0235987. doi: 10.1371/journal.pone.0235987 (PMC7390267; doi:10.1371/journal.pone.0235987)
Supplement: S2 Table — (XLSX) [file pone.0235987.s002.xlsx]

## Sheet: S2_Table
Organ	isomiR	Gene	isomiR median expression	Gene median expression	Spearman R	p-value
Breast	hsa-miR-452-5p|+3	TMPRSS2	2.08481	17.065	-0.565825	3.87488e-10
Breast	hsa-miR-452-5p|0	TMPRSS2	3.15739	17.065	-0.617924	2.78997e-12
Breast	hsa-miR-139-5p|0	TMPRSS2	4.73736	17.065	-0.546116	2.02072e-09
Breast	hsa-miR-139-3p|0	TMPRSS2	2.72601	17.065	-0.519387	1.61092e-08
Breast	hsa-miR-335-3p|-1	TMPRSS2	2.03219	17.065	-0.547833	1.75736e-09
Breast	hsa-miR-335-3p|0	TMPRSS2	3.80083	17.065	-0.485808	1.71788e-07
Colon	hsa-let-7d-5p|0	TMPRSS2	3.30286	20.901	-0.809524	0.0149027
Colon	hsa-let-7a-5p|-1	TMPRSS2	1.89376	20.901	-0.833333	0.0101755
Uterine corpus	hsa-miR-199a-5p|0	TMPRSS2	8.3015	12.9958	-0.586674	0.00410511
Esophagus	hsa-miR-125a-5p|0	ACE2	5.77607	13.2557	-0.627273	0.0388453
Esophagus	hsa-let-7b-5p|0	TMPRSS2	10.3477	19.9652	-0.709091	0.0145521
Esophagus	hsa-let-7f-5p|0	TMPRSS2	10.1739	19.9652	-0.654545	0.0288646
Esophagus	hsa-let-7c-5p|0	TMPRSS2	6.4076	19.9652	-0.781818	0.00447316
Esophagus	hsa-miR-23b-3p|0	TMPRSS2	6.82106	19.9652	-0.827273	0.00167697
Esophagus	hsa-let-7i-5p|0	TMPRSS2	5.12501	19.9652	-0.781818	0.00447316
Esophagus	hsa-miR-23a-3p|0	TMPRSS2	7.84433	19.9652	-0.736364	0.00975954
Esophagus	hsa-let-7a-5p|-1	TMPRSS2	1.9622	19.9652	-0.890909	0.000233458
Esophagus	hsa-let-7a-5p|0	TMPRSS2	11.8564	19.9652	-0.7	0.016471
Esophagus	hsa-let-7e-5p|0	TMPRSS2	5.89751	19.9652	-0.709091	0.0145521
Esophagus	hsa-miR-28-5p|0	TMPRSS2	4.13637	19.9652	-0.818182	0.00208314
Esophagus	hsa-miR-98-5p|0	TMPRSS2	2.43664	19.9652	-0.809091	0.00255858
Kidney	hsa-miR-125a-5p|0	ACE2	7.50605	17.9431	-0.469816	2.51152e-08
Kidney	hsa-miR-9-5p|0	ACE2	7.50909	17.9431	-0.710595	8.19498e-21
Kidney	hsa-miR-141-3p|0	ACE2	4.61102	17.9431	-0.722289	9.37669e-22
Kidney	hsa-miR-200c-3p|0	ACE2	7.64193	17.9431	-0.623781	4.73542e-15
Kidney	hsa-miR-200a-3p|0	ACE2	5.22683	17.9431	-0.381287	9.74918e-06
Kidney	hsa-miR-200b-3p|0	ACE2	6.35102	17.9431	-0.45048	1.07113e-07
Liver	hsa-miR-511-5p|0	ACE2	2.56748	15.3426	-0.403035	0.00370795
Liver	hsa-miR-199a-5p|0	TMPRSS2	7.32257	18.4132	-0.442689	0.00128538
Lung	hsa-miR-125a-5p|0	ACE2	7.07622	14.1601	-0.384355	0.00289399
Lung	hsa-miR-330-5p|0	ACE2	2.69106	14.1601	-0.32794	0.0119686
Lung	hsa-miR-125b-5p|0	ACE2	7.04129	14.1601	-0.342459	0.0085033
Prostate	hsa-miR-149-5p|0	ACE2	2.91581	12.6173	-0.315731	0.0226024
Prostate	hsa-miR-328-3p|0	TMPRSS2	1.98932	21.7924	-0.311449	0.024607
Prostate	hsa-miR-204-5p|0	TMPRSS2	2.41149	21.7924	-0.615867	1.17546e-06
Stomach	hsa-let-7c-5p|0	TMPRSS2	7.80489	19.4623	-0.745235	9.93318e-07
Stomach	hsa-miR-23b-3p|0	TMPRSS2	7.76602	19.4623	-0.671188	2.61354e-05
Stomach	hsa-miR-199a-5p|0	TMPRSS2	5.92121	19.4623	-0.423754	0.0156551
Stomach	hsa-miR-139-5p|0	TMPRSS2	3.77886	19.4623	-0.406525	0.02095
Stomach	hsa-miR-139-3p|0	TMPRSS2	2.15025	19.4623	-0.633431	9.96551e-05
Stomach	hsa-miR-23b-3p|+1	TMPRSS2	3.19703	19.4623	-0.416422	0.0177526
Stomach	hsa-let-7e-5p|0	TMPRSS2	6.74581	19.4623	-0.711877	4.9061e-06
Stomach	hsa-miR-28-5p|0	TMPRSS2	4.5216	19.4623	-0.529692	0.00182245
Thyroid	hsa-miR-664a-3p|0	TMPRSS2	3.93509	16.4916	-0.306715	0.0191923
