# Supplementary material for: Integrative analysis of miRNA and mRNA sequencing data reveals potential regulatory mechanisms of ACE2 and TMPRSS2
Source: PLoS One. 2020 Jul 29;15(7):e0235987. doi: 10.1371/journal.pone.0235987 (PMC7390267; doi:10.1371/journal.pone.0235987)
Supplement: S3 Table — (XLSX) [file pone.0235987.s003.xlsx]

## Sheet: List of files
Filename	Organ
smillie19_epi.processed.h5ad	Colon, epithelial
james20.processed.h5ad	Colon, immune cells
wang20_rectum.processed.h5ad	Rectum
vento18_10x.processed.h5ad	Placenta/Decidua
martin19.processed.h5ad	Ileum
voigt19.processed.h5ad	Retina
vieira19_Alveoli_and_parenchyma_anonymised.processed.h5ad	Lung parenchyma
vieira19_Bronchi_anonymised.processed.h5ad	Bronchi
vieira19_Nasal_anonymised.processed.h5ad	Nasal
baron16.processed.h5ad	Pancreas
guo18_donor.processed.h5ad	Testis
henry18_0.processed.h5ad	Prostate
madissoon20_oesophagus.processed.h5ad	Oesophagus
madissoon20_spleen.processed.h5ad	Spleen
stewart19_adult.processed.h5ad	Kidney

## Sheet: Expression table
Filename	Organ	Cell type	Number of cells	KDM5B expression	ACE2 expression	TMPRSS2 expression
smillie19_epi.processed.h5ad	Colon, epithelial	Best4+ Enterocytes	1097	0.0874164	0.0173055	0.621987
smillie19_epi.processed.h5ad	Colon, epithelial	CD4+ Activated Fos-hi	28	0.100493	0	0
smillie19_epi.processed.h5ad	Colon, epithelial	CD4+ Activated Fos-lo	25	0.100768	0	0.138116
smillie19_epi.processed.h5ad	Colon, epithelial	CD4+ Memory	79	0.0321407	0	0
smillie19_epi.processed.h5ad	Colon, epithelial	CD4+ PD1+	8	0	0	0
smillie19_epi.processed.h5ad	Colon, epithelial	CD69+ Mast	14	0	0	0
smillie19_epi.processed.h5ad	Colon, epithelial	CD69- Mast	48	0.0516204	0	0
smillie19_epi.processed.h5ad	Colon, epithelial	CD8+ IELs	1063	0.0439471	0	0.0143971
smillie19_epi.processed.h5ad	Colon, epithelial	CD8+ IL17+	10	0	0	0
smillie19_epi.processed.h5ad	Colon, epithelial	CD8+ LP	55	0.0427538	0	0
smillie19_epi.processed.h5ad	Colon, epithelial	Cycling B	29	0	0	0
smillie19_epi.processed.h5ad	Colon, epithelial	Cycling T	19	0	0	0
smillie19_epi.processed.h5ad	Colon, epithelial	Cycling TA	5343	0.0980976	0.0235847	0.259188
smillie19_epi.processed.h5ad	Colon, epithelial	DC1	1	0	0	0
smillie19_epi.processed.h5ad	Colon, epithelial	DC2	7	0.249619	0	0
smillie19_epi.processed.h5ad	Colon, epithelial	Enterocyte Progenitors	2533	0.0520003	0.0336622	0.271326
smillie19_epi.processed.h5ad	Colon, epithelial	Enterocytes	1839	0.0652053	0.133373	1.54959
smillie19_epi.processed.h5ad	Colon, epithelial	Enteroendocrine	117	0.196143	0.0580762	0.21505
smillie19_epi.processed.h5ad	Colon, epithelial	Follicular	171	0.0164245	0	0.0326119
smillie19_epi.processed.h5ad	Colon, epithelial	GC	35	0.153908	0	0
smillie19_epi.processed.h5ad	Colon, epithelial	Goblet	777	0.0595878	0.0149063	0.426957
smillie19_epi.processed.h5ad	Colon, epithelial	ILCs	2	0	0	0
smillie19_epi.processed.h5ad	Colon, epithelial	Immature Enterocytes 1	3230	0.0433895	0.0777477	0.811177
smillie19_epi.processed.h5ad	Colon, epithelial	Immature Enterocytes 2	3760	0.0842924	0.0524176	0.850585
smillie19_epi.processed.h5ad	Colon, epithelial	Immature Goblet	2252	0.0786149	0.00592018	0.15559
smillie19_epi.processed.h5ad	Colon, epithelial	M cells	15	0.0836313	0	0.370376
smillie19_epi.processed.h5ad	Colon, epithelial	MT-hi	14	0	0	0
smillie19_epi.processed.h5ad	Colon, epithelial	Macrophages	38	0	0	0.0654622
smillie19_epi.processed.h5ad	Colon, epithelial	NKs	25	0.285773	0	0
smillie19_epi.processed.h5ad	Colon, epithelial	Plasma	80	0	0	0.0522664
smillie19_epi.processed.h5ad	Colon, epithelial	Secretory TA	1834	0.124411	0.0091854	0.290243
smillie19_epi.processed.h5ad	Colon, epithelial	Stem	694	0.122268	0.0136721	0.326809
smillie19_epi.processed.h5ad	Colon, epithelial	TA 1	4881	0.0682681	0.0173054	0.158834
smillie19_epi.processed.h5ad	Colon, epithelial	TA 2	4413	0.130433	0.035347	0.296014
smillie19_epi.processed.h5ad	Colon, epithelial	Tregs	6	0	0	0
smillie19_epi.processed.h5ad	Colon, epithelial	Tuft	228	0.147534	0.0202949	0.404351
smillie19_epi.processed.h5ad	Colon, epithelial	WNT2B+ Fos-lo 1	1	0	0	0
smillie19_epi.processed.h5ad	Colon, epithelial	WNT5B+ 2	1	0	0	0
james20.processed.h5ad	Colon, immune cells	Activated CD4 T	1531	0.0951218	0	0.0024057
james20.processed.h5ad	Colon, immune cells	B cell IgA Plasma	12522	0.0656078	0.000127785	0.00855176
james20.processed.h5ad	Colon, immune cells	B cell IgG Plasma	342	0.0662889	0	0.0150454
james20.processed.h5ad	Colon, immune cells	B cell cycling	15	0.166976	0	0
james20.processed.h5ad	Colon, immune cells	B cell memory	4508	0.107492	0.000482805	0.0020073
james20.processed.h5ad	Colon, immune cells	CD8 T	3145	0.0986066	0.000970742	0.00128301
james20.processed.h5ad	Colon, immune cells	Follicular B cell	2582	0.0865713	0	0.00246946
james20.processed.h5ad	Colon, immune cells	ILC	832	0.266896	0	0.0101585
james20.processed.h5ad	Colon, immune cells	LYVE1 Macrophage	91	0.121478	0	0
james20.processed.h5ad	Colon, immune cells	Lymphoid DC	10	0.891771	0	0
james20.processed.h5ad	Colon, immune cells	Macrophage	268	0.0796318	0	0.00463054
james20.processed.h5ad	Colon, immune cells	Mast	1151	0.143852	0	0.0014112
james20.processed.h5ad	Colon, immune cells	Monocyte	98	0.0718545	0	0
james20.processed.h5ad	Colon, immune cells	NK	452	0.208858	0	0
james20.processed.h5ad	Colon, immune cells	Tcm	3042	0.0807635	0	0.000614912
james20.processed.h5ad	Colon, immune cells	Tfh	1786	0.0496687	0	0.00184766
james20.processed.h5ad	Colon, immune cells	Th1	2833	0.102988	0	0.0026836
james20.processed.h5ad	Colon, immune cells	Th17	3432	0.104632	0	0.00150167
james20.processed.h5ad	Colon, immune cells	Treg	2232	0.130142	0	0.00145255
james20.processed.h5ad	Colon, immune cells	cDC1	38	0.0899926	0	0
james20.processed.h5ad	Colon, immune cells	cDC2	107	0.186576	0	0
james20.processed.h5ad	Colon, immune cells	cycling DCs	47	0.0444211	0	0
james20.processed.h5ad	Colon, immune cells	cycling gd T	25	0.133541	0	0
james20.processed.h5ad	Colon, immune cells	gd T	548	0.235466	0	0.0143035
james20.processed.h5ad	Colon, immune cells	pDC	13	0.264164	0	0
wang20_rectum.processed.h5ad	Rectum	Enteriendocrine	66	0.329456	0.0440615	0.315951
wang20_rectum.processed.h5ad	Rectum	Enterocyte	584	0.144014	0.178225	1.45308
wang20_rectum.processed.h5ad	Rectum	Goblet	899	0.198998	0.00273022	0.606348
wang20_rectum.processed.h5ad	Rectum	Paneth-like	299	0.20683	0.0316733	0.950455
wang20_rectum.processed.h5ad	Rectum	Progenitor	1435	0.258136	0.0239941	0.687721
wang20_rectum.processed.h5ad	Rectum	Stem Cell	258	0.209577	0.0128002	0.520634
wang20_rectum.processed.h5ad	Rectum	TA	256	0.191824	0.0201098	0.572273
vento18_10x.processed.h5ad	Placenta/Decidua	DC1	299	0.0442621	0	0
vento18_10x.processed.h5ad	Placenta/Decidua	DC2	314	0.0355882	0	0
vento18_10x.processed.h5ad	Placenta/Decidua	EVT	2360	0.274838	0.00417326	0.00144511
vento18_10x.processed.h5ad	Placenta/Decidua	Endo (f)	95	0.210096	0	0
vento18_10x.processed.h5ad	Placenta/Decidua	Endo (m)	821	0.217852	0.00271268	0
vento18_10x.processed.h5ad	Placenta/Decidua	Endo L	344	0.191659	0	0
vento18_10x.processed.h5ad	Placenta/Decidua	Granulocytes	218	0.248813	0.00378734	0
vento18_10x.processed.h5ad	Placenta/Decidua	HB	1243	0.0452639	0.00337144	0
vento18_10x.processed.h5ad	Placenta/Decidua	ILC3	163	0.131531	0.0111838	0
vento18_10x.processed.h5ad	Placenta/Decidua	MAIT	968	0.0334571	0.000987207	0
vento18_10x.processed.h5ad	Placenta/Decidua	MO	819	0.0338211	0	0
vento18_10x.processed.h5ad	Placenta/Decidua	NK CD16+	1343	0.0466706	0.001162	0.00166611
vento18_10x.processed.h5ad	Placenta/Decidua	NK CD16-	221	0.0614594	0	0.00883314
vento18_10x.processed.h5ad	Placenta/Decidua	PB Naive CD4	3955	0.03293	0	0.000431857
vento18_10x.processed.h5ad	Placenta/Decidua	PB Naive CD8	1046	0.038433	0	0
vento18_10x.processed.h5ad	Placenta/Decidua	PB clonal CD8	571	0.0495975	0	0
vento18_10x.processed.h5ad	Placenta/Decidua	Plasma	277	0.0483995	0	0
vento18_10x.processed.h5ad	Placenta/Decidua	SCT	1167	0.507964	0.0821449	0.00956517
vento18_10x.processed.h5ad	Placenta/Decidua	Treg	191	0.106617	0	0
vento18_10x.processed.h5ad	Placenta/Decidua	VCT	8281	0.361036	0.0396982	0.0051258
vento18_10x.processed.h5ad	Placenta/Decidua	dM1	2591	0.051795	0	0
vento18_10x.processed.h5ad	Placenta/Decidua	dM2	2288	0.064873	0	0
vento18_10x.processed.h5ad	Placenta/Decidua	dM3	831	0.0690293	0.00558672	0.000954145
vento18_10x.processed.h5ad	Placenta/Decidua	dNK p	715	0.15185	0	0.00126925
vento18_10x.processed.h5ad	Placenta/Decidua	dNK1	3429	0.196866	0	0.00122443
vento18_10x.processed.h5ad	Placenta/Decidua	dNK2	5114	0.176909	0.000279581	0.000347385
vento18_10x.processed.h5ad	Placenta/Decidua	dNK3	1955	0.171977	0	0.000552793
vento18_10x.processed.h5ad	Placenta/Decidua	dP1	1028	0.225192	0.179254	0.00142035
vento18_10x.processed.h5ad	Placenta/Decidua	dP2	802	0.204083	0.0877722	0
vento18_10x.processed.h5ad	Placenta/Decidua	dS1	6997	0.193057	0.0190953	0.000673372
vento18_10x.processed.h5ad	Placenta/Decidua	dS2	4495	0.261766	0.0204752	0.00036779
vento18_10x.processed.h5ad	Placenta/Decidua	dS3	878	0.0936563	0.0207993	0
vento18_10x.processed.h5ad	Placenta/Decidua	dT CD4	995	0.0464002	0.00172668	0
vento18_10x.processed.h5ad	Placenta/Decidua	dT CD8	676	0.0730558	0	0.00291763
vento18_10x.processed.h5ad	Placenta/Decidua	fFB1	2108	0.286848	0.00408913	0.00330172
vento18_10x.processed.h5ad	Placenta/Decidua	fFB2	107	0.239409	0	0
martin19.processed.h5ad	Ileum	B cells	3183	0.04332	0	0.00900591
martin19.processed.h5ad	Ileum	Cycling	151	0.0215802	0.0162398	0.0112902
martin19.processed.h5ad	Ileum	Doublets	3533	0.0251334	0.0027556	0.00422856
martin19.processed.h5ad	Ileum	ILC	1382	0.122167	0	0.00370525
martin19.processed.h5ad	Ileum	MNP	1635	0.047773	0.00181725	0.0089886
martin19.processed.h5ad	Ileum	Mast cells	92	0	0	0.0380226
martin19.processed.h5ad	Ileum	Plasma cells	3898	0.0284455	0.00229219	0.00312726
martin19.processed.h5ad	Ileum	Stroma	3627	0.120969	0.245182	0.179665
martin19.processed.h5ad	Ileum	T cells	14957	0.0469813	0.00318869	0.00641564
voigt19.processed.h5ad	Retina	B-cell	100	0.111786	0	0.0158055
voigt19.processed.h5ad	Retina	Endothelial	174	0.166304	0	0
voigt19.processed.h5ad	Retina	Fibroblast	1341	0.200896	0.0021159	0.000734278
voigt19.processed.h5ad	Retina	Macrophage	172	0.0998258	0	0
voigt19.processed.h5ad	Retina	Mast-cell	62	0.0855955	0	0
voigt19.processed.h5ad	Retina	Melanocyte	881	0.232189	0	0.00290953
voigt19.processed.h5ad	Retina	Pericyte	180	0.223226	0.00449339	0
voigt19.processed.h5ad	Retina	RPE	289	0.198582	0.00227787	0.00617731
voigt19.processed.h5ad	Retina	Schwann1	33	0.203834	0	0
voigt19.processed.h5ad	Retina	Schwann2	491	0.10526	0	0
voigt19.processed.h5ad	Retina	T/NK-cell	612	0.118757	0	0
vieira19_Alveoli_and_parenchyma_anonymised.processed.h5ad	Lung parenchyma	B cells	52	0.262648	0	0.10562
vieira19_Alveoli_and_parenchyma_anonymised.processed.h5ad	Lung parenchyma	Basal	9	0.71042	0	0
vieira19_Alveoli_and_parenchyma_anonymised.processed.h5ad	Lung parenchyma	Ciliated	144	0.395285	0.0326271	0.435549
vieira19_Alveoli_and_parenchyma_anonymised.processed.h5ad	Lung parenchyma	Dendritic cells	547	0.139475	0	0.0359194
vieira19_Alveoli_and_parenchyma_anonymised.processed.h5ad	Lung parenchyma	Endothelial	318	0.268466	0	0.0460257
vieira19_Alveoli_and_parenchyma_anonymised.processed.h5ad	Lung parenchyma	Fibroblasts	478	0.307399	0.00312895	0.048449
vieira19_Alveoli_and_parenchyma_anonymised.processed.h5ad	Lung parenchyma	Luminal_Macrophages	4559	0.0974555	0.000243716	0.0544205
vieira19_Alveoli_and_parenchyma_anonymised.processed.h5ad	Lung parenchyma	Lymphatic	144	0.2525	0	0.0677937
vieira19_Alveoli_and_parenchyma_anonymised.processed.h5ad	Lung parenchyma	Mast cells	227	0.0937902	0	0.0516136
vieira19_Alveoli_and_parenchyma_anonymised.processed.h5ad	Lung parenchyma	Mesothelium	137	0.503323	0	0.0302356
vieira19_Alveoli_and_parenchyma_anonymised.processed.h5ad	Lung parenchyma	Neutrophils	2749	0.118662	0	0.0339854
vieira19_Alveoli_and_parenchyma_anonymised.processed.h5ad	Lung parenchyma	Secretory	12	0.341071	0	0.34482
vieira19_Alveoli_and_parenchyma_anonymised.processed.h5ad	Lung parenchyma	Smooth muscle	107	0.126582	0.0238448	0.0578047
vieira19_Alveoli_and_parenchyma_anonymised.processed.h5ad	Lung parenchyma	T and NK	612	0.123809	0	0.0367025
vieira19_Alveoli_and_parenchyma_anonymised.processed.h5ad	Lung parenchyma	Type 2 alveolar	2815	0.320188	0.0275598	1.02406
vieira19_Alveoli_and_parenchyma_anonymised.processed.h5ad	Lung parenchyma	Type_1_alveolar	61	0.283795	0	1.11871
vieira19_Bronchi_anonymised.processed.h5ad	Bronchi	B cells	61	0.230135	0	0
vieira19_Bronchi_anonymised.processed.h5ad	Bronchi	Basal	5870	0.749512	0.0372363	0.067771
vieira19_Bronchi_anonymised.processed.h5ad	Bronchi	Ciliated	6593	0.663507	0.0300221	0.453276
vieira19_Bronchi_anonymised.processed.h5ad	Bronchi	Dendritic cells	288	0.152969	0	0.0237651
vieira19_Bronchi_anonymised.processed.h5ad	Bronchi	Endothelial	310	0.426961	0	0.00991056
vieira19_Bronchi_anonymised.processed.h5ad	Bronchi	Fibroblasts	51	0.440592	0	0.0363699
vieira19_Bronchi_anonymised.processed.h5ad	Bronchi	Ionocytes	70	0.726257	0	0.48344
vieira19_Bronchi_anonymised.processed.h5ad	Bronchi	Luminal_Macrophages	90	0.250156	0.0238126	0
vieira19_Bronchi_anonymised.processed.h5ad	Bronchi	Lymphatic	2	0.960549	0	0
vieira19_Bronchi_anonymised.processed.h5ad	Bronchi	Mast cells	3	0.781005	0	0
vieira19_Bronchi_anonymised.processed.h5ad	Bronchi	Neutrophils	6	0	0	0
vieira19_Bronchi_anonymised.processed.h5ad	Bronchi	Secretory	3516	0.723723	0.0701162	0.371211
vieira19_Bronchi_anonymised.processed.h5ad	Bronchi	Smooth muscle	8	0.583854	0	0
vieira19_Bronchi_anonymised.processed.h5ad	Bronchi	T and NK	5	0	0	0
vieira19_Nasal_anonymised.processed.h5ad	Nasal	B cells	1	0	0	0
vieira19_Nasal_anonymised.processed.h5ad	Nasal	Basal	55	0.979469	0	0.238409
vieira19_Nasal_anonymised.processed.h5ad	Nasal	Ciliated	1524	0.848803	0.11927	0.744031
vieira19_Nasal_anonymised.processed.h5ad	Nasal	Dendritic cells	19	0	0	0.118574
vieira19_Nasal_anonymised.processed.h5ad	Nasal	Ionocytes	2	0	0	0
vieira19_Nasal_anonymised.processed.h5ad	Nasal	Luminal_Macrophages	1	0	0	0
vieira19_Nasal_anonymised.processed.h5ad	Nasal	Neutrophils	2	0	0	0
vieira19_Nasal_anonymised.processed.h5ad	Nasal	Secretory	5483	0.919704	0.133142	0.520693
baron16.processed.h5ad	Pancreas	acinar	617	0.203616	0	0.395063
baron16.processed.h5ad	Pancreas	activated_stellate	253	0.651866	0	0
baron16.processed.h5ad	Pancreas	alpha	2251	0.13916	0	0.124113
baron16.processed.h5ad	Pancreas	beta	2417	0.204813	0.00316647	0.00467629
baron16.processed.h5ad	Pancreas	delta	535	0.167905	0.00516587	0
baron16.processed.h5ad	Pancreas	ductal	911	0.51902	0.01434	0.649023
baron16.processed.h5ad	Pancreas	endothelial	237	0.47362	0	0
baron16.processed.h5ad	Pancreas	epsilon	18	0	0	0
baron16.processed.h5ad	Pancreas	gamma	244	0.2264	0.00737776	0
baron16.processed.h5ad	Pancreas	macrophage	32	0	0	0
baron16.processed.h5ad	Pancreas	mast	19	0.150707	0	0
baron16.processed.h5ad	Pancreas	quiescent_stellate	163	0.304478	0.0107537	0
baron16.processed.h5ad	Pancreas	schwann	12	0.409921	0	0.222076
baron16.processed.h5ad	Pancreas	t_cell	5	0.428884	0	0
guo18_donor.processed.h5ad	Testis	Differentiating Spermatogonia	314	0.973214	0.00753999	0
guo18_donor.processed.h5ad	Testis	Early Primary Spermatocytes	557	1.52176	0.0065934	0.00197372
guo18_donor.processed.h5ad	Testis	Elongated Spermatids	775	0.801736	0.00256583	0.147186
guo18_donor.processed.h5ad	Testis	Endothelial cells	345	0.228182	0.0205145	0
guo18_donor.processed.h5ad	Testis	Late primary Spermatocytes	287	2.73021	0.0139237	0
guo18_donor.processed.h5ad	Testis	Leydig cells	605	0.261814	0.0427357	0
guo18_donor.processed.h5ad	Testis	Macrophages	341	0.0763388	0.0124539	0.00372857
guo18_donor.processed.h5ad	Testis	Myoid cells	332	0.292266	0.0711169	0
guo18_donor.processed.h5ad	Testis	Round Spermatids	444	1.13571	0.00765038	0.0118829
guo18_donor.processed.h5ad	Testis	Sertoli cells	28	0.240782	0.19717	0
guo18_donor.processed.h5ad	Testis	Sperm	1885	0.539349	0.00333609	0.0113539
guo18_donor.processed.h5ad	Testis	Spermatogonial Stem cell	286	0.81116	0.0388447	0.0806385
henry18_0.processed.h5ad	Prostate	Basal	21049	0.162297	0.00359922	0.143221
henry18_0.processed.h5ad	Prostate	Club	1475	0.300942	0.011864	1.00104
henry18_0.processed.h5ad	Prostate	Endothelia	1663	0.138405	0.0010172	0.055915
henry18_0.processed.h5ad	Prostate	Fibroblast	1365	0.295518	0.00676485	0.0445503
henry18_0.processed.h5ad	Prostate	Hillock	3353	0.261205	0.00919002	0.544549
henry18_0.processed.h5ad	Prostate	Leukocytes	380	0.175128	0	0.0732687
henry18_0.processed.h5ad	Prostate	Luminal	2487	0.272379	0.00149687	1.75728
henry18_0.processed.h5ad	Prostate	Smooth muscle	1149	0.133617	0.0151952	0.0440089
madissoon20_oesophagus.processed.h5ad	Oesophagus	B_CD27neg	462	0.0357789	0	0
madissoon20_oesophagus.processed.h5ad	Oesophagus	B_CD27pos	773	0.0482388	0	0.00445718
madissoon20_oesophagus.processed.h5ad	Oesophagus	Blood_vessel	1498	0.0975097	0.00123512	0.000620263
madissoon20_oesophagus.processed.h5ad	Oesophagus	Dendritic_Cells	337	0.052094	0.00723054	0
madissoon20_oesophagus.processed.h5ad	Oesophagus	Epi_basal	754	0.200708	0.00809757	0.0359977
madissoon20_oesophagus.processed.h5ad	Oesophagus	Epi_dividing	10870	0.116756	0.00332682	0.00560468
madissoon20_oesophagus.processed.h5ad	Oesophagus	Epi_stratified	50469	0.232135	0.0113099	0.0442662
madissoon20_oesophagus.processed.h5ad	Oesophagus	Epi_suprabasal	10000	0.126951	0.00230582	0.00547295
madissoon20_oesophagus.processed.h5ad	Oesophagus	Epi_upper	9150	0.141465	0.0196771	0.577851
madissoon20_oesophagus.processed.h5ad	Oesophagus	Glands_duct	175	0.284364	0	0.303043
madissoon20_oesophagus.processed.h5ad	Oesophagus	Glands_mucous	55	0.21423	0	0.461288
madissoon20_oesophagus.processed.h5ad	Oesophagus	Lymph_vessel	105	0.0928731	0	0
madissoon20_oesophagus.processed.h5ad	Oesophagus	Mast_cell	112	0.109339	0	0.0233027
madissoon20_oesophagus.processed.h5ad	Oesophagus	Mono_macro	334	0.0234645	0	0.0065636
madissoon20_oesophagus.processed.h5ad	Oesophagus	NK_T_CD8_Cytotoxic	201	0.164327	0	0
madissoon20_oesophagus.processed.h5ad	Oesophagus	Stroma	505	0.111112	0	0
madissoon20_oesophagus.processed.h5ad	Oesophagus	T_CD4	1350	0.0871209	0	0.00753683
madissoon20_oesophagus.processed.h5ad	Oesophagus	T_CD8	797	0.0674224	0	0.00358106
madissoon20_spleen.processed.h5ad	Spleen	B_Hypermutation	437	0.0348491	0	0
madissoon20_spleen.processed.h5ad	Spleen	B_T_doublet	2207	0.0285745	0	0.00132847
madissoon20_spleen.processed.h5ad	Spleen	B_follicular	16286	0.0610363	0.000115563	0.000438305
madissoon20_spleen.processed.h5ad	Spleen	B_mantle	18513	0.0494193	0	0.000390514
madissoon20_spleen.processed.h5ad	Spleen	CD34_progenitor	164	0.307635	0	0
madissoon20_spleen.processed.h5ad	Spleen	DC_1	239	0.0556595	0	0
madissoon20_spleen.processed.h5ad	Spleen	DC_2	1424	0.0463532	0	0
madissoon20_spleen.processed.h5ad	Spleen	DC_activated	37	0.123777	0	0
madissoon20_spleen.processed.h5ad	Spleen	DC_plasmacytoid	256	0.0762279	0	0
madissoon20_spleen.processed.h5ad	Spleen	ILC	566	0.167571	0	0
madissoon20_spleen.processed.h5ad	Spleen	Macrophage	1035	0.0320792	0	0
madissoon20_spleen.processed.h5ad	Spleen	Monocyte	3878	0.0488301	0	0
madissoon20_spleen.processed.h5ad	Spleen	NK_CD160pos	6400	0.0699679	0	0.000439657
madissoon20_spleen.processed.h5ad	Spleen	NK_FCGR3Apos	7458	0.0538203	0	0.000668395
madissoon20_spleen.processed.h5ad	Spleen	NK_dividing	600	0.0200733	0	0
madissoon20_spleen.processed.h5ad	Spleen	Plasma_IgG	1800	0.0367075	0	0
madissoon20_spleen.processed.h5ad	Spleen	Plasma_IgM	2488	0.0405941	0	0
madissoon20_spleen.processed.h5ad	Spleen	Plasmablast	1752	0.031526	0	0
madissoon20_spleen.processed.h5ad	Spleen	Platelet	79	0.0588491	0	0
madissoon20_spleen.processed.h5ad	Spleen	T_CD4_conv	11081	0.0342094	0	0.000355793
madissoon20_spleen.processed.h5ad	Spleen	T_CD4_fh	2737	0.0505418	0	0.00182181
madissoon20_spleen.processed.h5ad	Spleen	T_CD4_naive	3224	0.0429735	0	0.000977858
madissoon20_spleen.processed.h5ad	Spleen	T_CD4_reg	1010	0.0820363	0	0
madissoon20_spleen.processed.h5ad	Spleen	T_CD8_CTL	1040	0.0373798	0	0
madissoon20_spleen.processed.h5ad	Spleen	T_CD8_MAIT	2470	0.0355122	0.00077077	0
madissoon20_spleen.processed.h5ad	Spleen	T_CD8_activated	5009	0.0428462	0	0.000436859
madissoon20_spleen.processed.h5ad	Spleen	T_CD8_gd	1620	0.0607258	0	0.00220944
madissoon20_spleen.processed.h5ad	Spleen	T_cell_dividing	319	0.0471041	0	0
madissoon20_spleen.processed.h5ad	Spleen	Unknown	128	0.0290808	0	0
stewart19_adult.processed.h5ad	Kidney	Ascending vasa recta endothelium	300	0.116804	0.00631717	0.0152873
stewart19_adult.processed.h5ad	Kidney	B cell	975	0.0571156	0.00171208	0.00200882
stewart19_adult.processed.h5ad	Kidney	CD4 T cell	2435	0.0571267	0.0124441	0.000978605
stewart19_adult.processed.h5ad	Kidney	CD8 T cell	991	0.0338645	0.0135542	0.00172925
stewart19_adult.processed.h5ad	Kidney	Connecting tubule	157	0.189387	0.01625	0.783444
stewart19_adult.processed.h5ad	Kidney	Descending vasa recta endothelium	192	0.0644179	0.0188446	0
stewart19_adult.processed.h5ad	Kidney	Epithelial progenitor cell	238	0.238247	0.0196947	0.248179
stewart19_adult.processed.h5ad	Kidney	Fibroblast	23	0.145959	0	0
stewart19_adult.processed.h5ad	Kidney	Glomerular endothelium	622	0.0950787	0.00528904	0.020945
stewart19_adult.processed.h5ad	Kidney	Intercalated cell	829	0.0923294	0.0134565	0.634285
stewart19_adult.processed.h5ad	Kidney	MNP-a/classical monocyte derived	555	0.0462268	0.00785499	0.00688309
stewart19_adult.processed.h5ad	Kidney	MNP-b/non-classical monocyte derived	375	0.0330921	0.00632737	0.0113954
stewart19_adult.processed.h5ad	Kidney	MNP-c/dendritic cell	220	0.0629427	0.00508416	0.0253448
stewart19_adult.processed.h5ad	Kidney	MNP-d/Tissue macrophage	87	0.033135	0	0
stewart19_adult.processed.h5ad	Kidney	Mast cell	41	0	0	0
stewart19_adult.processed.h5ad	Kidney	Myofibroblast	122	0.0371371	0	0.0211024
stewart19_adult.processed.h5ad	Kidney	NK cell	1322	0.090118	0.0202615	0.00977721
stewart19_adult.processed.h5ad	Kidney	NKT cell	733	0.0669777	0.0109181	0.0106617
stewart19_adult.processed.h5ad	Kidney	Neutrophil	46	0	0	0
stewart19_adult.processed.h5ad	Kidney	Pelvic epithelium	136	0.214864	0.00765314	0.762268
stewart19_adult.processed.h5ad	Kidney	Peritubular capillary endothelium	851	0.0968057	0.00499471	0.0179904
stewart19_adult.processed.h5ad	Kidney	Plasmacytoid dendritic cell	23	0.142165	0	0
stewart19_adult.processed.h5ad	Kidney	Podocyte	126	0.0578573	0.0532371	0
stewart19_adult.processed.h5ad	Kidney	Principal cell	88	0.377662	0	0.530025
stewart19_adult.processed.h5ad	Kidney	Proximal tubule	28061	0.0212577	0.233536	0.0296248
stewart19_adult.processed.h5ad	Kidney	Thick ascending limb of Loop of Henle	675	0.0606665	0.0161636	0.118349
stewart19_adult.processed.h5ad	Kidney	Transitional urothelium	45	0.231152	0	1.23741
